# Supplementary material for: Subclinical Cardiac Involvement in Asymptomatic ATTR Mutation Carriers: Insights from Cardiac MRI, Myocardial Strain, and Mapping Techniques
Source: J Cardiovasc Dev Dis. 2025 May 1;12(5):172. doi: 10.3390/jcdd12050172 (PMC12112504; doi:10.3390/jcdd12050172)
Supplement: Supplementary file 1 [file jcdd-12-00172-s001.zip]

Archive with 1 entries (1 files):
- jcdd-3554002-supplementary.pdf
